# Supplementary material for: Sound transmission using a tuning fork for the diagnosis of developmental dysplasia of the hip in newborns
Source: Front Pediatr. 2024 Oct 28;12:1397697. doi: 10.3389/fped.2024.1397697 (PMC11550970; doi:10.3389/fped.2024.1397697)
Supplement: Supplementary file 1 [file Table1.xlsx]

## Sheet: Supplementary Table 1
codigo	edad	sexo	vianac	edgest	sead1	seade1	seai1	seaie1	sead2	seade2	seai2	seaie2	sead3	seade3	seai3	seaie3	dxsead1	dxseai1	dxsead2	dxseai2	dxsead3	dxseai3	uscadd	uscadi	usdxd	usdxi	lccd	lcci	dcc	sonda1	us	difsead1	difseai1	difsead2	difseai2	difsead3	difseai3
88	0.25	0	0	40	6	4.8	5.8	4.7	5.2	4.7	4.8	5	5.9	4.7	5.2	4.9	0	0	0	1	0	0	Ib	Ia	0	0	0	0	0	0	0	1.2	1.1	0.5	-0.2	1.2	0.3
83	2	0	1	35.4	3.9	4.4	3	4.4	4.3	4.3	4.3	4.5	4.1	4.1	4.9	4.7	1	1	0	1	0	0	Ia	Ia	0	0	0	0	0	0	0	-0.5	-1.4	0	-0.2	0	0.2
117	1	1	1	38	4.6	4.2	6.2	5.1	5.6	4.4	5.2	4.3	4.2	3.8	3.8	3.7	0	0	0	0	0	0	Ia	Ia	0	0	0	0	0	0	0	0.4	1.1	1.2	0.9	0.4	0.1
77	1	1	0	41.3	3.7	3	3.9	3	5.1	3.5	3.2	3.1	2.7	2.2	4.4	2	0	0	0	0	0	0	Ia	Ia	0	0	0	0	0	1	0	0.7	0.9	1.6	0.1	0.5	2.4
113	0.21	0	1	38.3	3.6	3.1	3.6	3.5	2.8	2.8	3.4	3.3	3	2.8	3.4	2.7	0	0	0	0	0	0	Ia	Ia	0	0	0	0	0	0	0	0.5	0.1	0	0.1	0.2	0.7
102	0.5	1	1	40.3	4.2	3.6	5.5	3.9	4.8	4	4	4	4.4	3.9	5.3	5.1	0	0	0	0	0	0	Ia	Ib	0	0	0	0	0	0	0	0.6	1.2	0.8	0	0.5	0.2
53	1	0	0	38.5	6.5	5.3	6.3	5.5	5.2	4.8	4.9	4.9	6.2	5.8	5	4.9	0	0	0	0	0	0	Ia	Ia	0	0	0	0	0	0	0	1.2	0.8	0.4	0	0.4	0.1
89	1	0	1	40.4	4	3.7	5.1	4.2	3.7	3.6	3.7	3.6	4	3.8	4.2	3.8	0	0	0	0	0	0	Ia	Ia	0	0	0	0	0	0	0	0.3	0.9	0.1	0.1	0.2	0.4
111	1	1	0	39	4.6	4.6	5.3	5.3	4.8	4.5	5	4.8	4.5	4.5	4.5	4.5	0	0	0	0	0	0	Ia	Ia	0	0	0	0	0	0	0	0	0	0.3	0.2	0	0
49	0.83	1	0	41.2	5	4.9	7.4	5.4	4.2	4.1	3.3	3.1	4.5	4.3	5.2	5	0	0	0	0	0	0	Ia	Ia	0	0	0	0	0	0	0	0.1	2	0.1	0.2	0.2	0.2
55	1	0	1	38.5	4.3	4.2	4.8	4.5	4.4	4.3	4.5	4.3	4.3	3.6	4.2	4	0	0	0	0	0	0	Ib	Ia	0	0	0	0	0	0	0	0.1	0.3	0.1	0.2	0.7	0.2
98	1	0	0	39.3	5.6	5.6	5.2	5.1	4.4	4.2	4.5	4.4	5.6	5.5	5.1	5	0	0	0	0	0	0	Ia	Ia	0	0	0	0	0	0	0	0	0.1	0.2	0.1	0.1	0.1
91	1	1	0	41.2	5.9	5.6	5.5	5.9	5.4	5.4	5.6	5.7	5.7	5.4	5.8	5.9	0	1	0	1	0	1	Ia	Ia	0	0	0	0	0	0	0	0.3	0.4	0	-0.1	0.3	-0.1
79	0.21	0	0	39.4	4.9	4.9	5.7	4.8	4.1	3.9	5.8	4.4	3.3	3.2	4.3	4.1	0	0	0	0	0	0	Ia	Ia	0	0	0	0	0	0	0	0	0.9	0.2	1.4	0.1	0.2
58	0.5	1	1	40.4	5.9	4.2	4.5	4.1	4.6	4.4	4.3	4.2	4.5	4	4	4	0	0	0	0	0	0	Ia	Ia	0	0	0	0	0	0	0	1.7	0.4	0.2	0.1	0.5	0
72	1	0	1	38.1	4.4	4	6.1	4.5	3.8	3.8	4.5	4.2	4.1	3.5	4.2	3.8	0	0	0	0	0	0	Ia	Ia	0	0	0	0	0	0	0	0.4	1.6	0	0.3	0.6	0.4
38	0.38	1	1	39.3	5.2	4.5	3.9	3.6	4.9	4.5	5.4	5.3	5.1	5	5.3	5	0	0	0	0	0	0	Ib	Ia	0	0	0	0	0	0	0	0.7	0.3	0.4	0.1	0.1	0.3
69	0.67	1	0	36	4.7	4.8	5.8	4.7	4.3	4.6	4.7	4.8	3.5	3.7	3.1	3.5	1	0	1	0	1	1	Ia	Ia	0	0	0	0	0	0	0	-0.1	1.1	-0.3	-0.1	-0.2	-0.4
47	1	1	0	39.4	5.5	4.4	5.7	4.4	5.2	4.6	6	5.9	5	4.7	4.9	4.8	0	0	0	0	0	0	Ia	Ib	0	0	0	0	0	0	0	1.1	1.3	0.6	0.1	0.3	0.1
87	1	0	0	36	4.7	4.2	4.3	4.3	4.4	4.2	4.6	4.6	4.5	4.1	4.2	4.1	0	0	0	0	0	0	Ia	Ia	0	0	0	0	0	0	0	0.5	0	0.2	0	0.4	0.1
112	0.42	1	0	39.6	4.8	4.5	5.7	4.9	4.4	4.4	4.7	4.1	4.5	4.4	3.4	3	0	0	0	0	0	0	Ia	Ia	0	0	0	0	0	0	0	0.3	0.8	0	0.6	0.1	0.4
64	0.25	0	0	37.4	5.5	4	5.5	4.2	4.5	4.2	4.5	4.4	2.1	2	3	2.4	0	0	0	0	0	0	Ia	Ia	0	0	0	0	0	0	0	1.5	1.3	0.3	0.1	0.1	0.6
86	1	0	0	39.4	1.8	1.8	4.8	4.2	2.2	1.6	1.9	1.6	2	2	4.9	4.8	0	0	0	0	0	0	Ia	Ia	0	0	0	0	0	0	0	0	0.6	0.6	0.3	0	0.1
92	0.67	0	1	41	5.4	5.2	5.6	5.2	5.3	5.1	5.1	5.1	5.3	5.2	5.2	5	0	0	0	0	0	0	Ia	Ia	0	0	0	0	0	0	0	0.2	0.4	0.2	0	0.1	0.2
29	4	0	1	39.1	5.7	5.6	5.7	5.7	5.5	5.5	5.8	5.7	5.7	5.7	5.9	5.8	0	0	0	0	0	0	Ib	Ib	0	0	0	0	0	0	0	0.1	0	0	0.1	0	0.1
34	0.25	1	0	38.1	6.3	5.8	6	5.6	5.8	5.8	5.8	5.8	5.9	5.9	6.3	5.9	0	0	0	0	0	0	Ib	Ia	0	0	0	0	0	1	0	0.5	0.4	0	0	0	0.4
73	1	0	0	39	5	2.5	3.6	2.9	3.4	3.1	4.4	3.1	3.1	3	3.5	3.2	0	0	0	0	0	0	Ia	Ib	0	0	0	0	0	0	0	2.5	0.7	0.3	1.3	0.1	0.1
31	0.25	1	0	40	6.2	6.1	6.2	5.1	6	5.9	6.2	6	6.1	6	6.2	6	0	0	0	0	0	0	Ib	Ib	0	0	0	0	0	0	0	0.1	1.1	0.1	0.2	0.1	0.1
43	0.75	0	1	41	6.2	5.4	6.3	5.8	5.9	5.8	5.9	5.7	5.8	5.7	6	5.9	0	0	0	0	0	0	Ib	Ia	0	0	0	0	0	0	0	0.8	0.5	0.1	0.2	0.1	0.1
108	0.25	1	0	38.3	3.9	3.4	3.6	3.5	3.6	3.3	3.7	3.7	3.4	3.3	3.3	3.3	0	0	0	0	0	0	Ia	Ia	0	0	0	0	0	0	0	0.5	0.1	0.3	0	0.1	0
106	0.33	0	0	38.5	3.2	3	4.5	4	2.9	2.9	3.3	3.2	3	2.9	3	2.5	0	0	0	0	0	0	Ia	Ia	0	0	0	0	0	0	0	0.2	0.5	0	0.1	0.1	0.5
90	1	0	1	42	6	5.9	6	4.9	5.7	5.6	6	5.9	5.8	5.6	5.7	5.6	0	0	0	0	0	0	Ia	Ia	0	0	0	0	0	0	0	0.1	1.1	0.1	0.1	0.2	0.1
61	1	0	0	38.3	5.9	5.8	5.2	5.2	5.4	5.2	5.3	5.1	5.6	4.5	5.5	4.4	0	0	0	0	0	0	Ib	Ib	0	0	0	0	0	0	0	0.1	0	0.2	0.2	1.1	1.1
2	0.25	1	0	39	6.5	6.1	7.1	7.1	5.2	4.9	5.3	5.2	5.7	5.1	5.4	4.8	0	0	0	0	0	0	Ib	Ib	0	0	0	0	0	0	0	0.4	0	0.3	0.1	0.6	0.6
26	0.42	1	0	40	6.6	4.8	5.9	5.9	6.2	5.8	5.9	5.9	5.9	5.9	5.8	5.7	0	0	0	0	0	0	Ib	Ib	0	0	0	0	0	0	0	1.8	0	0.4	0	0	0.1
32	0.33	0	0	40	5.6	5.5	6.2	6.1	5.6	5.8	5.5	5.6	5.6	5.6	6	6	0	0	1	1	0	0	Ia	Ib	0	0	0	0	0	0	0	0.1	0.1	-0.2	-0.1	0	0
51	1	1	0	39.1	6.1	5.8	7.1	5.2	5.3	5.1	5.5	5.3	7.1	5.9	7.4	5.2	0	0	0	0	0	0	Ia	Ia	0	0	0	0	0	0	0	0.3	1.9	0.2	0.2	1.2	2.2
54	1	1	0	39.2	4	3.9	5.8	4.9	3.3	3	4.5	3.5	5.2	5.2	5.7	5.6	0	0	0	0	0	0	Ib	Ib	0	0	0	0	0	0	0	0.1	0.9	0.3	1	0	0.1
59	0.75	1	0	35.4	4.5	4.5	4.3	4.2	5	5	4.8	4.7	4.7	4.2	5	4.8	0	0	0	0	0	0	Ia	Ia	0	0	0	0	0	0	0	0	0.3	0	0.1	0.5	0.2
35	0.83	0	0	38	5.1	5.1	5	5.4	5.6	5.6	5.6	5	5.7	5.6	5.5	5.4	0	1	0	0	0	0	Ia	Ia	0	0	0	0	0	0	0	0	-0.4	0	0.6	0.1	0.1
36	0.54	0	0	39.5	5.8	5.5	5.7	5.6	5.4	5.2	5.5	5.5	5.7	5.6	5.6	5.5	0	0	0	0	0	0	Ia	Ia	0	0	0	0	0	0	0	0.3	0.1	0.2	0	0.1	0.1
5	0.25	0	0	36.4	5.8	5.6	6	5.6	5.7	5.4	5.6	5.3	5.8	5.7	5.8	5	0	0	0	0	0	0	Ia	Ia	0	0	0	0	0	0	0	0.2	0.4	0.3	0.3	0.1	0.8
95	1	0	0	40.2	5.5	5.4	6.1	5.8	5.3	5.5	5.6	5.5	5.2	4.9	5.1	5.5	0	0	1	0	0	1	Ia	Ia	0	0	0	0	0	0	0	0.1	0.3	-0.2	0.1	0.3	-0.4
96	1	0	1	37.5	5.5	5.4	6	5.9	5.2	5.1	5.9	5.8	5.3	5.3	5.2	5.1	0	0	0	0	0	0	Ia	Ia	0	0	0	0	0	0	0	0.1	0.1	0.1	0.1	0	0.1
76	1	1	0	39.2	4.3	4.1	4.8	2.1	4.2	4	5	4.9	5.9	2.8	3.6	2.9	0	0	0	0	0	0	Ia	Ia	0	0	0	0	0	0	0	0.2	2.7	0.2	0.1	3.1	0.7
56	1	0	0	39.5	4.9	4.1	6	4.9	4.8	4.5	4.6	4.3	4.4	4.3	4.5	4.5	0	0	0	0	0	0	IA	Ib	0	0	0	0	0	0	0	0.8	1.1	0.3	0.3	0.1	0
67	1	0	1	38.4	3.9	3.8	4.9	3.7	3.8	3.2	3.7	3.7	3.8	3.7	3.7	3.7	0	0	0	0	0	0	Ia	Ia	0	0	0	0	0	0	0	0.1	1.2	0.6	0	0.1	0
80	0.13	1	0	37.1	4.7	4.7	5.2	5.1	4.9	4.6	5.4	5.3	4.8	4.2	5.3	5.3	0	0	0	0	0	0	Ia	Ia	0	0	0	0	0	0	0	0	0.1	0.3	0.1	0.6	0
99	0.33	1	0	37.4	4.3	4	5.5	3.8	5.8	5.6	4.3	4.1	5.1	4.8	5	4.8	0	0	0	0	0	0	Ia	Ia	0	0	0	0	0	0	0	0.3	1.7	0.2	0.2	0.3	0.2
101	0.75	0	0	41.2	4.1	4.7	3.6	4.7	4.1	4.7	4.1	5.1	4.2	4.5	4.1	4.7	1	1	1	1	1	1	Ia	Ia	0	0	0	0	0	1	0	-0.6	-1.1	-0.6	-1	-0.3	-0.6
44	4	0	0	40.1	5.6	5.5	5.2	4.9	5.6	5.4	5.7	5.4	5.4	5.3	5.8	5.7	0	0	0	0	0	0	Ia	Ib	0	0	0	0	0	0	0	0	0.3	0.2	0.3	0.1	0.1
68	1	1	0	40.3	4.4	3.8	5.4	3.9	4	4	3.5	2.8	3.8	3.5	4.5	4.5	0	0	0	0	0	0	Ia	Ia	0	0	0	0	0	0	0	0.6	0.5	0	0.7	0.3	0
66	0.13	1	0	38.4	5.2	5.3	6.1	5	5.9	4.9	4.7	5	3.9	3.7	3.7	3.6	1	0	0	1	0	0	Ib	Ia	0	0	0	0	0	0	0	-0.1	1.1	1	-0.3	0.2	0.1
62	2	0	1	40	5.2	5.1	5.1	5.1	4.8	4.7	5	4.9	5.3	5.1	4.7	4.6	0	0	0	0	0	0	Ia	Ia	0	0	0	0	0	0	0	0.1	0	0.3	0.1	0.2	0.1
97	1	0	1	40.2	6.3	6.2	6.1	5.6	4.5	4.3	4.3	3.9	4.4	3.9	3.9	3.7	0	0	0	0	0	0	Ia	Ia	0	0	0	0	0	0	0	0.1	0.5	0.2	0.4	0.5	0.2
60	0.13	1	0	37.4	3.2	3.1	3.3	2.9	3.2	2.9	2.4	2.1	3.5	3.1	2.3	2.2	0	0	0	0	0	0	Ia	Ia	0	0	0	0	0	0	0	0.1	0.4	0.3	0.3	0.4	0.1
100	0.25	1	0	40.2	4.5	4.4	4.5	4.3	4.5	4.4	4.8	4.5	4.3	4.2	4.9	4.2	0	0	0	0	0	0	Ia	Ia	0	0	0	0	0	0	0	0.1	0.2	0.1	0.3	0.1	0.7
114	1	0	0	39.1	4.3	4	4	3.8	3.8	3.6	4.4	3.9	3.5	2.7	3.2	3.2	0	0	0	0	0	0	Ia	Ia	0	0	0	0	0	0	0	0.3	0.2	0.2	0.5	0.8	0
40	1	0	0	40	5.3	5.2	4.9	4.6	5.3	5.2	5.6	5.2	4.6	4.2	5.1	5.1	0	0	0	0	0	0	Ia	Ia	0	0	0	0	0	0	0	0.1	0.3	0.1	0.4	0.4	0
103	0.38	0	0	41.2	4.6	4	5.4	4.7	4.6	4.3	4.2	4.1	4.7	4.5	4.3	4.1	0	0	0	0	0	0	Ia	Ia	0	0	0	0	0	0	0	0.6	0.7	0.2	0.1	0.2	0.2
85	1	0	1	38.1	3.6	2.9	3.2	3.2	3.1	2.7	3.1	3	3.6	2.7	3.2	3.2	0	0	0	0	0	0	Ia	Ia	0	0	0	0	0	0	0	0.7	0	0.4	0.1	0.9	0
81	0.13	0	1	37.4	4.8	3.8	4.8	3.5	4.1	3.9	4.1	4.1	4	3.9	4.2	4	0	0	0	0	0	0	Ia	Ia	0	0	0	0	0	0	0	1	-0.7	0.2	0	0.1	0.2
52	0.29	1	0	35.6	5.9	5.7	6.2	5.1	5.7	5.4	5.8	5.6	5.3	4.1	5.7	5.4	0	0	0	0	0	0	Ia	Ib	0	0	0	0	0	0	0	0.2	1.1	0.3	0.2	1.2	0.3
82	4	0	0	40	4.5	3.8	5.8	4.4	3.7	3.6	3.9	3.9	3.1	3	3.4	3.3	0	0	0	0	0	0	Ia	Ia	0	0	0	0	0	0	0	0.7	1.4	0.1	0	0.1	0.1
84	2	1	1	35.4	3.8	3.4	3.8	3.3	3.6	3.2	3.3	2.8	3.6	3.1	3.5	2.6	0	0	0	0	0	0	Ia	Ia	0	0	0	0	0	0	0	0.4	0.5	0.4	0.5	0.5	0.9
27	0.5	1	0	40	7.4	7.1	6	5.6	5.8	5.7	5.8	5.4	5.5	4.9	5.7	4	0	0	0	0	0	0	Ib	Ib	0	0	0	0	0	1	0	0.3	0.4	0.1	0.4	0.6	1.7
48	0.13	0	1	39	5.9	4.8	7.6	5.8	4.6	4.4	4.6	4.5	3.7	3.6	4	3.2	0	0	0	0	0	0	Ia	Ia	0	0	0	0	0	0	0	1.1	1.8	0.2	0.1	0.1	0.8
42	1	0	1	40.6	6.2	5.7	6.4	6.2	6	6	6	5.9	5.8	5.8	6	5.8	0	0	0	0	0	0	Ib	Ib	0	0	0	0	0	0	0	0.5	0.2	0	0.1	0	0.2
30	0.25	1	0	39.6	6.2	6.1	6.6	5.6	6	5.9	6.4	6.1	5.9	5.9	5.8	5.6	0	0	0	0	0	0	Ia	Ib	0	0	0	0	0	1	0	0.1	1	0.1	0.3	0	0.2
115	1	0	0	37.5	3.8	3.4	3.7	3.3	3.2	3	3.6	3.2	4.1	2.5	3.2	3.1	0	0	0	0	0	0	Ib	Ia	0	0	0	0	0	0	0	0.4	0.4	0.2	0.4	1.6	0.1
41	1	0	1	41.3	5.3	4.6	4.7	4.6	7.5	6.9	6.6	5.4	5.2	5.1	7.3	6.7	0	0	0	0	0	0	Ib	Ib	0	0	0	0	0	0	0	0.7	0.1	0.6	0.2	0.1	0.6
75	0.5	0	1	40.1	5.9	3.8	3.2	3.1	4.2	4	4.6	4	6.5	3.3	7.5	5.9	0	0	0	0	0	0	Ia	Ib	0	0	0	0	0	0	0	3.1	0.1	0.2	0.6	0.2	1.6
109	1	1	1	38.6	6.1	6	6.1	5.2	6.1	5.9	5.9	5.6	5.7	5.5	5.7	5.5	0	0	0	0	0	0	Ia	Ib	0	0	0	0	0	0	0	0.1	0.9	0.2	0.3	0.2	0.2
110	0.33	1	0	41	5.3	5.2	5.1	4.5	5	4.8	5.1	4.7	5	4.8	5.1	5	0	0	0	0	0	0	Ia	Ia	0	0	0	0	0	0	0	0.1	0.6	0.2	0.4	0.2	0.1
107	0.42	0	0	41.2	4	3.8	2.5	2.5	2.5	2.5	1.8	1.7	1.9	1.3	2.1	1.4	0	0	0	0	0	0	Ib	Ia	0	0	0	0	0	0	0	0.2	0	0	0.1	0.6	0.7
37	0.33	1	0	41.2	4.8	4.9	6.4	5.4	5.5	5.7	5.8	5.4	5.2	5.4	5.9	5.4	1	0	1	0	1	0	D	Ib	1	0	3	0	1	1	1	-0.1	1	-0.2	0.4	-0.2	0.5
28	0.33	0	1	40.2	5.1	6.5	6.3	6.1	6.4	6.3	6.1	6.1	5.3	5.7	5.7	5.3	1	0	0	0	1	0	IIa	Ib	1	0	1	0	1	1	1	-1.4	0.2	0.1	0	-0.4	0.4
94	1	0	1	40.2	6	6	5	5.9	5.6	5.5	5.7	5.8	5.1	5.1	5.1	5.9	0	1	0	1	0	1	Ia	IIa	0	1	0	1	1	1	1	0	-0.9	0.1	-0.1	0	-0.8
45	0.21	1	0	39	4.5	5.3	5.8	5.7	5	5.2	4.7	4.5	3.1	5.5	4.5	4.1	1	0	1	0	1	0	IIc	Ia	1	0	1	0	1	1	1	-0.8	0.1	-0.2	0.3	-2.4	0.4
50	1	1	1	39.6	3.2	3.5	4.5	4.4	3.8	4	5	4.9	4.2	4.3	4.7	4.6	1	0	1	0	1	0	IIa	Ia	1	0	1	0	1	1	1	-0.3	0.1	-0.2	0.1	-0.1	0.1
63	0.42	1	0	38	4.7	4.8	5.1	5.1	4.3	5	4.5	5	4.4	4.5	4	4.8	1	0	1	1	1	1	IIa	Ia	1	0	1	0	1	1	1	-0.1	0	-0.7	-0.5	-0.1	-0.8
70	1	0	0	40.6	4.1	4	3.8	3.9	4.6	4.2	4.3	4.4	5.2	5	5.4	5.7	0	1	0	1	0	1	Ia	IIa	0	1	0	1	1	1	1	0.1	-0.1	0.4	-0.1	0.2	-0.3
74	1	1	0	39.1	2.6	2.5	4.1	2.7	2.5	1.9	2.6	2.6	2.3	2.2	2.5	2.5	0	0	0	0	0	0	Ia	IIa	0	1	0	1	1	0	1	0.1	1.4	0.6	0	0.1	0
46	0.33	1	0	39.5	5	6	5.8	5.7	5.5	5.3	5.4	5.2	5.1	5.4	5	5.3	1	0	0	0	1	1	IIa	Ia	1	0	1	0	1	0	1	-1	0.1	0.2	0.2	-0.3	-0.3
71	0.33	1	1	38.2	2.7	2.2	2.3	4.1	2.3	1.6	1.9	2.3	1.8	1.4	2	2.3	0	1	0	1	0	1	Ia	IIa	0	1	0	1	1	1	1	0.5	-1.8	0.7	-0.4	0.4	-0.3
33	0.25	1	0	41	6.2	6.4	6.5	5.5	5.8	5.9	6.5	5.9	5.9	6.1	5.7	5.6	1	0	1	0	1	0	IIa	Ia	1	0	1	0	1	1	1	-0.2	1	-0.1	0.6	-0.2	0.1
57	0.21	0	0	39.6	3.8	3.6	4	5	4.2	3.9	3.6	4.3	4.1	3.5	3.5	3.7	0	1	0	1	0	1	Ia	IIa	0	1	0	1	1	1	1	0.2	-1	0.3	-0.7	0.6	-0.2
78	1	0	0	39.2	5	4.8	5.6	8.4	3.6	2.4	4.5	4.7	2.9	2.3	2.9	3.8	0	1	0	1	0	1	Ia	IIa	0	1	0	1	1	1	1	0.2	-2.8	1.2	-0.2	0.6	-0.9
65	1	0	1	40.6	3.7	4.4	3.9	3.9	4.1	3.9	3.6	3.9	3.6	3.3	4.7	3.3	1	0	0	1	0	0	Ia	IIb	0	1	0	1	1	2	1	-0.7	0	0.2	-0.3	0.3	1.4
39	0.83	0	0	39.6	8.1	7	5.9	5.7	5.4	5.3	5.8	5.3	5.3	5	6.4	5.6	0	0	0	0	0	0	Ia	IIb	0	1	0	1	1	0	1	1.1	0.2	0.1	0.5	0.3	0.8
116	1	1	0	40	4.2	4.2	5.1	5.3	4.8	4.6	4.6	4.7	5.3	5	4.9	5	0	1	0	1	0	1	Ia	IIa	0	1	0	1	1	1	1	0	-0.2	0.2	-0.1	0.3	-0.1
18	0.29	0	0	39	7	6.1	4.7	4.9	5.4	5.2	5.1	5.3	5.4	5.4	5.1	5.2	0	1	0	1	0	1	Ib	IIa	0	1	0	1	1	1	1	0.9	-0.2	0.2	-0.2	0	-0.1
105	0.33	1	0	39.2	4.2	4.4	3.8	4	4.1	4.4	4.2	4.4	4.3	4.5	4.7	4.9	1	1	1	1	1	1	IIa	Iia	1	1	1	1	1	2	2	-0.2	-0.2	-0.3	-0.2	-0.2	-0.2
1	2	0	1	35	6.1	6.5	5.5	5.8	5.1	5.5	4.8	5.4	5.2	5.3	5.5	7.8	1	1	1	1	1	1	Iia	Iia	1	1	1	1	1	2	2	-0.4	-0.3	-0.4	-0.6	-0.1	-2.3
4	0.42	0	0	40	5.2	6.1	5.9	6	5.4	6	5.8	5.9	5.5	5.9	5	5.9	1	1	1	1	1	1	IIa	IIa	1	1	1	1	1	2	2	-0.9	-0.1	-0.6	-0.1	-0.4	-0.9
14	0.29	1	1	41	5.6	5.7	5	6	5.7	5.8	5.6	5.8	5.1	5.2	5.6	5.8	1	1	1	1	1	1	IIa	IIa	1	1	1	1	1	1	2	-0.1	-1	-0.1	-0.2	-0.1	-0.2
25	0.25	0	1	39.2	6.4	6.8	6	6.2	6.3	6.6	6.2	6.3	5.8	6.3	5.9	6	1	1	1	1	1	1	Iia	Iia	1	1	1	1	1	2	2	-0.4	-0.2	-0.3	-0.1	-0.5	-0.1
7	0.5	1	1	43.2	5.8	5.9	5.3	5.4	5.8	5.9	5.6	5.7	5.8	6	6.5	6.7	1	1	1	1	1	1	IIa	Iib	1	1	1	1	1	2	2	-0.1	-0.1	-0.2	-0.1	-0.2	-0.2
8	0.5	0	0	39	4.9	6.1	6.5	7.6	5.6	5.7	5.3	5.6	5.3	5.6	5	5.3	0	1	0	1	0	1	IIa	IIa	1	1	1	1	1	2	2	-1.2	-1.1	-0.1	-0.3	-0.3	-0.3
9	0.17	0	1	39.9	4.5	5.5	5.3	5.5	5.3	5.4	4.7	5.3	5	5.6	5.6	5.8	1	1	1	1	1	1	IIIa	D	1	1	2	3	1	2	2	-1	-0.2	-0.1	-0.6	-0.6	-0.2
